# Supplementary material for: Impact of Hospitalization in an Endocrinology Department on Vaccination Coverage in People Living with Diabetes: A Real-Life Study
Source: Medicina (Kaunas). 2022 Feb 1;58(2):219. doi: 10.3390/medicina58020219 (PMC8879927; doi:10.3390/medicina58020219)
Supplement: Supplementary file 1 [file medicina-58-00219-s001.zip]

Archive with 1 entries (1 files):
- medicina-1537357-supplementary.pdf
